# Supplementary material for: Clinical Trial Data Management in Environmental Health Tailored for an African Setting
Source: Int J Environ Res Public Health. 2020 Jan 8;17(2):402. doi: 10.3390/ijerph17020402 (PMC7013767; doi:10.3390/ijerph17020402)
Supplement: Supplementary file 1 [file ijerph-17-00402-s001.zip]

Archive with 2 entries (2 files):
- Questionnaire.pdf
- Sundiary entry sheet.png
